# Supplementary material for: Psychological Resilience in Latin America Nursing Students Using the Wagnild and Young Scale: A Scoping Review
Source: Int J Environ Res Public Health. 2025 Sep 12;22(9):1425. doi: 10.3390/ijerph22091425 (PMC12469408; doi:10.3390/ijerph22091425)
Supplement: Supplementary file 1 [file ijerph-22-01425-s001.zip]

Archive with 1 entries (1 files):
- ijerph-3810696-supplementary.pdf
